# Supplementary material for: The Fiber Cell-Specific Overexpression of COMT2 Modulates Secondary Cell Wall Biosynthesis in Poplar
Source: Plants (Basel). 2025 Jun 6;14(12):1739. doi: 10.3390/plants14121739 (PMC12197300; doi:10.3390/plants14121739)
Supplement: Supplementary file 1 [file plants-14-01739-s001.zip]

Archive with 5 entries (5 files):
- Figure S1.jpg
- Figure S2.jpg
- Figure S3.jpg
- Figure S4.jpg
- Supplemental data-2025.6.5 .pdf
